# Supplementary material for: Super-Sensitive LC-MS Analyses of Exposure Biomarkers for Multiple Mycotoxins in a Rural Pakistan Population
Source: Toxins (Basel). 2022 Mar 4;14(3):193. doi: 10.3390/toxins14030193 (PMC8950642; doi:10.3390/toxins14030193)
Supplement: Supplementary file 1 [file toxins-14-00193-s001.zip]

Archive with 1 entries (1 files):
- toxins-1590102-supplementary.pdf
